# Supplementary material for: Immersive Virtual Reality in Stroke Rehabilitation: A Systematic Review and Meta-Analysis of Its Efficacy in Upper Limb Recovery
Source: J Clin Med. 2025 Mar 7;14(6):1783. doi: 10.3390/jcm14061783 (PMC11943060; doi:10.3390/jcm14061783)
Supplement: Supplementary file 1 [file jcm-14-01783-s001.zip]

Archive with 1 entries (1 files):
- jcm-3479562-supplementary.pdf
